# Supplementary material for: Effects of Lactobacillus gasseri CP2305 on Mild Menopausal Symptoms in Middle-Aged Women
Source: Nutrients. 2022 Apr 19;14(9):1695. doi: 10.3390/nu14091695 (PMC9101532; doi:10.3390/nu14091695)
Supplement: Supplementary file 1 [file nutrients-14-01695-s001.zip]

Archive with 1 entries (1 files):
- nutrients-1659855-supplementary.pdf
